# Supplementary material for: Establishment of CMab-43, a Sensitive and Specific Anti-CD133 Monoclonal Antibody, for Immunohistochemistry
Source: Monoclon Antib Immunodiagn Immunother. 2017 Oct 1;36(5):231–5. doi: 10.1089/mab.2017.0031 (PMC6975129; doi:10.1089/mab.2017.0031)
Supplement: Supplemental data [file Supp_Table1.xlsx]

## Sheet: Sheet1
	Supplementary table 1. Results of CMab-43 immunostaining in 6 patients with colon cancers
	No.	Sex	Age	Organ	Pathology diagnosis	Differentiation	TNM	Type	CMab-43 (1 mg/ml)
	1	M	70	Colon	Adenocarcinoma	Well	T3N0M0	Malignant	3+
	2	F	50	Colon	Adenocarcinoma	Moderately	T3N1M0	Malignant	3+
	3	M	71	Colon	Adenocarcinoma	Poorly	T4N1M0	Malignant	-
	4	M	51	Colon	Adenocarcinoma	Moderately	T4N2M0	Malignant	2+
	5	M	66	Colon	Adenocarcinoma	Poorly	T3N0M0	Malignant	2+
	6	M	47	Colon	Adenocarcinoma	Moderately	T4N0M0	Malignant	1+
